# Supplementary material for: A Multiomics and Bioinformatics Analysis of the Role and Mechanism of CNKSR1 in Ovarian Cancer Progression
Source: Int J Genomics. 2026 Apr 11;2026:1546020. doi: 10.1155/ijog/1546020 (PMC13069470; doi:10.1155/ijog/1546020)
Supplement: Supplementary file 1 — Supporting Information Additional supporting information can be found online in the Supporting Information section. [file IJOG-2026-1546020-s001.zip]

Archive with 2 entries (2 files):
- WB.zip
- 细胞鉴定图.zip
